# Supplementary material for: New record for the genus Platymessa Mello-Leitão, 1941 in Colombia, with the description of a new species (Opiliones, Cosmetidae)
Source: Zookeys. 2017 Apr 3;(665):59–70. doi: 10.3897/zookeys.665.11371 (PMC5523166; doi:10.3897/zookeys.665.11371)
Supplement: XML Treatment for Platymessa [file zookeys.665.11371-treatment1.xml]

<!DOCTYPE tp:taxon-treatment
  PUBLIC "-//TaxonX//DTD Taxonomic Treatment Publishing DTD v0 20100105//EN" "tax-treatment-NSO.dtd">
<tp:taxon-treatment xmlns:tp="http://www.plazi.org/taxpub"><tp:treatment-meta><kwd-group><label>Taxon classification</label><kwd><named-content xmlns:xlink="http://www.w3.org/1999/xlink" content-type="kingdom">Animalia</named-content></kwd><kwd><named-content xmlns:xlink="http://www.w3.org/1999/xlink" content-type="order">Opiliones</named-content></kwd><kwd><named-content xmlns:xlink="http://www.w3.org/1999/xlink" content-type="family">Cosmetidae</named-content></kwd></kwd-group><mixed-citation publication-type="journal"><person-group><name><surname>Pinzón-M.</surname><given-names>Conchita A.</given-names></name><name><surname>Townsend</surname><given-names>Victor R.</given-names></name><name><surname>Jr.</surname><given-names/></name><name><surname>Martínez-H.</surname><given-names>Neis</given-names></name></person-group><article-title>New record for the genus <italic><tp:taxon-name><tp:taxon-name-part taxon-name-part-type="genus" reg="Platymessa">Platymessa</tp:taxon-name-part></tp:taxon-name></italic> Mello-Leitão, 1941 in Colombia, with the description of a new species (<tp:taxon-name><tp:taxon-name-part taxon-name-part-type="order">Opiliones</tp:taxon-name-part></tp:taxon-name>, <tp:taxon-name><tp:taxon-name-part taxon-name-part-type="family">Cosmetidae</tp:taxon-name-part></tp:taxon-name>)</article-title><source>Zookeys</source><day>3</day><month>4</month><year>2017</year><volume>2017</volume><issue>665</issue><fpage>59</fpage><lpage>70</lpage><pub-id pub-id-type="doi">10.3897/zookeys.665.11371</pub-id></mixed-citation></tp:treatment-meta><tp:nomenclature><tp:taxon-name>
              <tp:taxon-name-part taxon-name-part-type="genus" reg="Platymessa">Platymessa</tp:taxon-name-part>
            </tp:taxon-name><tp:taxon-authority>Mello-Leitão, 1941</tp:taxon-authority><tp:nomenclature-citation-list><tp:nomenclature-citation><tp:taxon-name>
                  <tp:taxon-name-part taxon-name-part-type="genus" reg="Platymessa">Platymessa</tp:taxon-name-part>
                </tp:taxon-name><comment>Mello-Leitão, 1941: 167; <xref ref-type="bibr" rid="B10">Roewer 1963</xref>: 52; Kury 2003: 81 (type species <tp:taxon-name><tp:taxon-name-part taxon-name-part-type="genus" reg="Platymessa">Platymessa</tp:taxon-name-part></tp:taxon-name> H-inscripta Mello-Leitão, 1941, by original designation).</comment></tp:nomenclature-citation><tp:nomenclature-citation><tp:taxon-name>
                  <tp:taxon-name-part taxon-name-part-type="genus" reg="Platimessa">Platimessa</tp:taxon-name-part>
                </tp:taxon-name><comment>[incorrect original spelling]: Mello-Leitão 1941: 167.</comment></tp:nomenclature-citation><tp:nomenclature-citation><tp:taxon-name>
                  <tp:taxon-name-part taxon-name-part-type="genus" reg="Brachylibitia">Brachylibitia</tp:taxon-name-part>
                </tp:taxon-name><comment>Mello-Leitão, 1941: 166; Kury 2003: 38 [junior subjective synonym of <tp:taxon-name><tp:taxon-name-part taxon-name-part-type="genus" reg="Cynorta">Cynorta</tp:taxon-name-part></tp:taxon-name> C.L. Koch, 1839 by Goodnight &amp; Goodnight (1953: 38); synonymy disclaimed by Kury (2003: 38)]; Medrano &amp; <xref ref-type="bibr" rid="B1">Kury 2016</xref>: 54-57 [Junior synonym of <tp:taxon-name><tp:taxon-name-part taxon-name-part-type="genus" reg="Platymessa">Platymessa</tp:taxon-name-part></tp:taxon-name> Mello-Leitão 1941; type species: <tp:taxon-name><tp:taxon-name-part taxon-name-part-type="genus" reg="Brachylibitia">Brachylibitia</tp:taxon-name-part> <tp:taxon-name-part taxon-name-part-type="species" reg="ectroxantha">ectroxantha</tp:taxon-name-part></tp:taxon-name> Mello-Leitão, 1941, by original designation].</comment></tp:nomenclature-citation></tp:nomenclature-citation-list></tp:nomenclature><ref-list><ref id="B10"><mixed-citation xmlns:xlink="http://www.w3.org/1999/xlink" xlink:type="simple">
          <person-group><name name-style="western"><surname>Roewer</surname><given-names>CF</given-names></name></person-group> (<year>1963</year>) <article-title><tp:taxon-name><tp:taxon-name-part taxon-name-part-type="order">Opiliones</tp:taxon-name-part></tp:taxon-name> aus Peru und Colombien. [<tp:taxon-name><tp:taxon-name-part taxon-name-part-type="class">Arachnida</tp:taxon-name-part></tp:taxon-name> <tp:taxon-name><tp:taxon-name-part taxon-name-part-type="division">Arthrogastra</tp:taxon-name-part></tp:taxon-name> aus Peru V].</article-title> <source>Senckenbergiana Biologica</source> <volume>44</volume>: <fpage>5</fpage>–<lpage>72</lpage>.</mixed-citation></ref><ref id="B1"><mixed-citation xmlns:xlink="http://www.w3.org/1999/xlink" xlink:type="simple">
          <person-group><name name-style="western"><surname>Kury</surname><given-names>AB</given-names></name></person-group> (<year>2016</year>) <article-title>A classification of the penial microsetae of <tp:taxon-name><tp:taxon-name-part taxon-name-part-type="superfamily">Gonyleptoidea</tp:taxon-name-part></tp:taxon-name> (<tp:taxon-name><tp:taxon-name-part taxon-name-part-type="order">Opiliones</tp:taxon-name-part></tp:taxon-name>: <tp:taxon-name><tp:taxon-name-part taxon-name-part-type="suborder">Laniatores</tp:taxon-name-part></tp:taxon-name>).</article-title> <source>Zootaxa</source> <volume>4179</volume>: <fpage>144</fpage>–<lpage>150</lpage>. <ext-link xlink:type="simple" ext-link-type="doi" xlink:href="10.11646/zootaxa.4179.1.13">https://doi.org/10.11646/zootaxa.4179.1.13</ext-link></mixed-citation></ref></ref-list></tp:taxon-treatment>
