# Supplementary material for: New record for the genus Platymessa Mello-Leitão, 1941 in Colombia, with the description of a new species (Opiliones, Cosmetidae)
Source: Zookeys. 2017 Apr 3;(665):59–70. doi: 10.3897/zookeys.665.11371 (PMC5523166; doi:10.3897/zookeys.665.11371)
Supplement: XML Treatment for Platymessa victoriae [file zookeys.665.11371-treatment2.xml]

<!DOCTYPE tp:taxon-treatment
  PUBLIC "-//TaxonX//DTD Taxonomic Treatment Publishing DTD v0 20100105//EN" "tax-treatment-NSO.dtd">
<tp:taxon-treatment xmlns:tp="http://www.plazi.org/taxpub"><tp:treatment-meta><kwd-group><label>Taxon classification</label><kwd><named-content xmlns:xlink="http://www.w3.org/1999/xlink" content-type="kingdom">Animalia</named-content></kwd><kwd><named-content xmlns:xlink="http://www.w3.org/1999/xlink" content-type="order">Opiliones</named-content></kwd><kwd><named-content xmlns:xlink="http://www.w3.org/1999/xlink" content-type="family">Cosmetidae</named-content></kwd></kwd-group><mixed-citation publication-type="journal"><person-group><name><surname>Pinzón-M.</surname><given-names>Conchita A.</given-names></name><name><surname>Townsend</surname><given-names>Victor R.</given-names></name><name><surname>Jr.</surname><given-names/></name><name><surname>Martínez-H.</surname><given-names>Neis</given-names></name></person-group><article-title>New record for the genus <italic><tp:taxon-name><tp:taxon-name-part taxon-name-part-type="genus" reg="Platymessa">Platymessa</tp:taxon-name-part></tp:taxon-name></italic> Mello-Leitão, 1941 in Colombia, with the description of a new species (<tp:taxon-name><tp:taxon-name-part taxon-name-part-type="order">Opiliones</tp:taxon-name-part></tp:taxon-name>, <tp:taxon-name><tp:taxon-name-part taxon-name-part-type="family">Cosmetidae</tp:taxon-name-part></tp:taxon-name>)</article-title><source>Zookeys</source><day>3</day><month>4</month><year>2017</year><volume>2017</volume><issue>665</issue><fpage>59</fpage><lpage>70</lpage><pub-id pub-id-type="doi">10.3897/zookeys.665.11371</pub-id></mixed-citation></tp:treatment-meta><tp:nomenclature><tp:taxon-name>
              <tp:taxon-name-part taxon-name-part-type="genus" reg="Platymessa">Platymessa</tp:taxon-name-part>
              <tp:taxon-name-part taxon-name-part-type="species" reg="victoriae">victoriae</tp:taxon-name-part>
              <object-id xmlns:xlink="http://www.w3.org/1999/xlink" content-type="zoobank" xlink:type="simple">http://zoobank.org/43268445-8D44-481B-A1DC-6AEAEACFBDD0</object-id>
            </tp:taxon-name><tp:taxon-authority>Pinzón-M. &amp; Townsend</tp:taxon-authority><tp:taxon-status xmlns:xlink="http://www.w3.org/1999/xlink" xlink:type="simple">sp. n.</tp:taxon-status></tp:nomenclature><tp:treatment-sec sec-type="diagnosis" id="SECID0E6MAC"><title>Diagnosis.</title><p>This species differs from <italic><tp:taxon-name><tp:taxon-name-part taxon-name-part-type="genus" reg="Platymessa">P.</tp:taxon-name-part> <tp:taxon-name-part taxon-name-part-type="species" reg="h-inscriptum">h-inscriptum</tp:taxon-name-part></tp:taxon-name></italic> and <italic><tp:taxon-name><tp:taxon-name-part taxon-name-part-type="genus" reg="Platymessa">P.</tp:taxon-name-part> <tp:taxon-name-part taxon-name-part-type="species" reg="ectroxantha">ectroxantha</tp:taxon-name-part></tp:taxon-name></italic> by the presence of multiple blunt tubercles in scutal area I, paired triangular tubercles in scutal area III, the absence of a pair of larger paramedian granules on dorsal scutal area V, lacking a ladder mask color pattern on the dorsal scutum, and instead having a V-shaped color pattern on the cephalic groove and a transverse line in the groove between areas III-IV on the dorsal scutum.</p></tp:treatment-sec><tp:treatment-sec sec-type="type locality" id="SECID0E2NAC"><title>Type locality.</title><p>Colombia, Cesar Departament, Municipality of Manaure Balcón del Cesar, páramo de Sabana Rubia, <named-content xmlns:xlink="http://www.w3.org/1999/xlink" content-type="dwc:verbatimCoordinates" xlink:type="simple"><named-content content-type="geo-json" specific-use="{&#34;type&#34;:&#34;Point&#34;,&#34;coordinates&#34;:[-72.892667,10.369056]}" id="NCID0EEOAC" xlink:type="simple">10°22'8.6"N; 72°53'33.6"W</named-content></named-content>, 3200 m of elevation, 29 October 2015. C. Pinzón-M.</p></tp:treatment-sec><tp:treatment-sec sec-type="type material" id="SECID0EJOAC"><title>Type material.</title><p>Holotype (<named-content xmlns:xlink="http://www.w3.org/1999/xlink" content-type="dwc:institutional_code" xlink:type="simple">ICN</named-content>-AO-1030). Adult male preserved in 96% ethanol, penis in a microvial with 70% ethanol. Original label: “CO, Cesar, Manaure, Páramo de Sabana Rubia, <named-content xmlns:xlink="http://www.w3.org/1999/xlink" content-type="dwc:verbatimCoordinates" xlink:type="simple"><named-content content-type="geo-json" specific-use="{&#34;type&#34;:&#34;Point&#34;,&#34;coordinates&#34;:[-72.892667,10.369056]}" id="NCID0EXOAC" xlink:type="simple">10°22'8.6"N; 72°53'33.6"W</named-content></named-content>, 29 October 2015. The holotype, allotype and paratypes will be deposited in the Collection of the <tp:taxon-name><tp:taxon-name-part taxon-name-part-type="class">Arachnida</tp:taxon-name-part></tp:taxon-name> at the Instituto de Ciencias Naturales (<named-content xmlns:xlink="http://www.w3.org/1999/xlink" content-type="dwc:institutional_code" xlink:type="simple">ICN</named-content>-AO), National University of Colombia (<named-content xmlns:xlink="http://www.w3.org/1999/xlink" content-type="dwc:institutional_code" xlink:type="simple">ICN</named-content>). Collector: C. Pinzón-M.</p></tp:treatment-sec><tp:treatment-sec sec-type="Paratypes" id="SECID0ELPAC"><title>Paratypes.</title><p>21 individuals (10 ♂ <named-content xmlns:xlink="http://www.w3.org/1999/xlink" content-type="dwc:institutional_code" xlink:type="simple">ICN</named-content>-AO-1032, <named-content xmlns:xlink="http://www.w3.org/1999/xlink" content-type="dwc:institutional_code" xlink:type="simple">ICN</named-content>-AO-1033, <named-content xmlns:xlink="http://www.w3.org/1999/xlink" content-type="dwc:institutional_code" xlink:type="simple">ICN</named-content>-AO-1034, <named-content xmlns:xlink="http://www.w3.org/1999/xlink" content-type="dwc:institutional_code" xlink:type="simple">ICN</named-content>-AO-1035, <named-content xmlns:xlink="http://www.w3.org/1999/xlink" content-type="dwc:institutional_code" xlink:type="simple">ICN</named-content>-AO-1036, <named-content xmlns:xlink="http://www.w3.org/1999/xlink" content-type="dwc:institutional_code" xlink:type="simple">ICN</named-content>-AO-1037, <named-content xmlns:xlink="http://www.w3.org/1999/xlink" content-type="dwc:institutional_code" xlink:type="simple">ICN</named-content>-AO-1038, <named-content xmlns:xlink="http://www.w3.org/1999/xlink" content-type="dwc:institutional_code" xlink:type="simple">ICN</named-content>-AO-1039, <named-content xmlns:xlink="http://www.w3.org/1999/xlink" content-type="dwc:institutional_code" xlink:type="simple">ICN</named-content>-AO-1040, <named-content xmlns:xlink="http://www.w3.org/1999/xlink" content-type="dwc:institutional_code" xlink:type="simple">ICN</named-content>-AO-1041 and 11♀ <named-content xmlns:xlink="http://www.w3.org/1999/xlink" content-type="dwc:institutional_code" xlink:type="simple">ICN</named-content>-AO-1042, <named-content xmlns:xlink="http://www.w3.org/1999/xlink" content-type="dwc:institutional_code" xlink:type="simple">ICN</named-content>-AO-1043, <named-content xmlns:xlink="http://www.w3.org/1999/xlink" content-type="dwc:institutional_code" xlink:type="simple">ICN</named-content>-<!--PageBreak-->AO-1044, <named-content xmlns:xlink="http://www.w3.org/1999/xlink" content-type="dwc:institutional_code" xlink:type="simple">ICN</named-content>-AO-1045, <named-content xmlns:xlink="http://www.w3.org/1999/xlink" content-type="dwc:institutional_code" xlink:type="simple">ICN</named-content>-AO-1046), Colombia, Cesar, Manaure, October 29, 2015. Collected with the holotype. 22 individuals (5 ♂ and 17 ♀), Colombia, Cesar, Manaure, March 12, 2016. Same data as the holotype.</p></tp:treatment-sec><tp:treatment-sec sec-type="etymology" id="SECID0E6BAE"><title>Etymology.</title><p>The new species is named to honor the memory of María Victoria Pinzón M.</p></tp:treatment-sec><tp:treatment-sec sec-type="description" id="SECID0EECAE"><title>Description of the male holotype.</title><p>
              <bold>Measurements: <abbrev xmlns:xlink="http://www.w3.org/1999/xlink" xlink:title="carapace length" id="ABBRID0EMCAE" xlink:type="simple">CL</abbrev></bold>: 1,34mm; <abbrev xmlns:xlink="http://www.w3.org/1999/xlink" xlink:title="dorsal scutal width" id="ABBRID0EQCAE" xlink:type="simple">DSW</abbrev>: 4,17mm <abbrev xmlns:xlink="http://www.w3.org/1999/xlink" xlink:title="carapace width" id="ABBRID0EUCAE" xlink:type="simple">CW</abbrev> 2,31mm; <abbrev xmlns:xlink="http://www.w3.org/1999/xlink" xlink:title="dorsal scutal length" id="ABBRID0EYCAE" xlink:type="simple">DSL</abbrev>: 4mm; <abbrev xmlns:xlink="http://www.w3.org/1999/xlink" xlink:title="femur" id="ABBRID0E3CAE" xlink:type="simple">Fe</abbrev>: 1,4; 2,9; 2,6; 3,3 mm. <abbrev xmlns:xlink="http://www.w3.org/1999/xlink" xlink:title="tibia" id="ABBRID0EADAE" xlink:type="simple">Ti</abbrev>: 1,1; 2,6; 1,5; 1,9 mm. <bold>Dorsum</bold> (Figs <xref ref-type="fig" rid="F1">1A, C–D</xref> and <xref ref-type="fig" rid="F2">2</xref>): Dorsal scutum β shaped, body slightly convex posteriorly, cheliceral sockets shallow flanked by subsquare lateral projections and separated by a short triangular median projection. Lateral borders with granules on the protrusion of the dorsal scutum, posterior border with a row of small and scarce granules. Free tergites each with one row of round tubercles. Ocularium with a slight median depression, covered with granules arranged proportionally towards each of the eyes. <!--PageBreak-->Dorsal scutum in area I with a pair of relatively large blunt tubercles and many smaller granules; area III with a pair of strongtriangular tubercles that are tilted backwards. Anal operculum with tubercles of medium size. V-shaped color pattern on the cephalic groove and a transverse, discontinuous, substraight line behind the triangular tubercles on area III in the groove between areas III-IV. <bold>Pedipalps</bold> (Fig. <xref ref-type="fig" rid="F3">3A–C</xref>). Trochanter with a subdistal seta; femur at the dorsal border with a keel and the ventral border with a row of 8 tubercles of variable size; tibia with an ectal laminar projection wider to distal <!--PageBreak-->part and in inner side, the projection is smaller and the same size lengthwise; tarsus with scarce setae on the dorsal surface. <bold>Chelicerae.</bold> Basichelicerite with a row of tubercles on the posterior border, the dorsal surface has small granules. Fixed finger with a row of six teeth which decrease in size towards the distal part, moveable finger with a row of 12 small denticles that are equal in size. <bold>Legs.</bold> Coxa IV with a distal prodorsal projection, ventrally with a subdistal blunt tubercle smaller than the prodorsal, c<italic>lavus inguinis</italic> present. Femora of legs I and II substraight with some granules, III and IV slightly curved, in general, densely granulated, with five longitudinal rows of tubercles, the ventral tubercles are larger (Fig. <xref ref-type="fig" rid="F4">4A–E</xref>); patellae I-IV granulated; tibiae of legs III and IV slightly granulated; tarsi I with basitarsus inflated; tarsal formula: 5 (3); 9-9 (3); 7-7 (3); 7-7 (3). <bold>Genitalia</bold> (Fig. <xref ref-type="fig" rid="F5">5A–C</xref>). Ventral plate subrectangular, the basal region <!--PageBreak--><!--PageBreak-->is narrower than the distal, the lateral margins are subparallel and the distal margin is concave. Truncus apically thickened. On the lateral edges of the distal part of the ventral plate are two pairs of <abbrev xmlns:xlink="http://www.w3.org/1999/xlink" xlink:title="macrosetae" id="ABBRID0ELEAE" xlink:type="simple">MS</abbrev> - C1 and C2, are strongly curved and flattened; there are two pairs of <abbrev xmlns:xlink="http://www.w3.org/1999/xlink" xlink:title="macrosetae" id="ABBRID0EPEAE" xlink:type="simple">MS</abbrev> D1 and D2, D1 is well-developed, straight and cylindrical and shorter than C1 and C2 and <abbrev xmlns:xlink="http://www.w3.org/1999/xlink" xlink:title="macrosetae" id="ABBRID0ETEAE" xlink:type="simple">MS</abbrev> D2 is reduced and cylindrical and occurs dorsally between <abbrev xmlns:xlink="http://www.w3.org/1999/xlink" xlink:title="macrosetae" id="ABBRID0EXEAE" xlink:type="simple">MS</abbrev> A and C. In the basal part of the ventral plate there are two pairs of <abbrev xmlns:xlink="http://www.w3.org/1999/xlink" xlink:title="macrosetae" id="ABBRID0E2EAE" xlink:type="simple">MS</abbrev>, A1 and A2 are both well-developed, cylindrical and anchored laterally to the ventral plate, although <abbrev xmlns:xlink="http://www.w3.org/1999/xlink" xlink:title="macrosetae" id="ABBRID0E6EAE" xlink:type="simple">MS</abbrev> A1 is slightly more dorsal and remains aligned with the <abbrev xmlns:xlink="http://www.w3.org/1999/xlink" xlink:title="macrosetae" id="ABBRID0EDFAE" xlink:type="simple">MS</abbrev> C1, C2 and D1 and with A2. On the ventral surface are located two pairs of <abbrev xmlns:xlink="http://www.w3.org/1999/xlink" xlink:title="macrosetae" id="ABBRID0EHFAE" xlink:type="simple">MS</abbrev>, E1 and E2 located at the height of <abbrev xmlns:xlink="http://www.w3.org/1999/xlink" xlink:title="macrosetae" id="ABBRID0ELFAE" xlink:type="simple">MS</abbrev> D1, both are reduced and aligned with a single pair of <abbrev xmlns:xlink="http://www.w3.org/1999/xlink" xlink:title="macrosetae" id="ABBRID0EPFAE" xlink:type="simple">MS</abbrev> B1 located ventrally near the apical part of the truncus. On the ventral plate, the microsetae occur in the corners and extend on the lateral margins towards the proximal part of the ventral plate without touching each other. The midfield lacks microsetae. The distribution of microsetae is similar to that observed for <italic><tp:taxon-name><tp:taxon-name-part taxon-name-part-type="genus" reg="Platymessa">P.</tp:taxon-name-part> <tp:taxon-name-part taxon-name-part-type="species" reg="h-inscriptum">h-inscriptum</tp:taxon-name-part></tp:taxon-name></italic> (Medrano and Kury, 2016).</p><fig id="F1" position="float" orientation="portrait"><label>Figure 1.</label><caption><p>
                  <italic><tp:taxon-name><tp:taxon-name-part taxon-name-part-type="genus" reg="Platymessa">Platymessa</tp:taxon-name-part> <tp:taxon-name-part taxon-name-part-type="species" reg="victoriae">victoriae</tp:taxon-name-part></tp:taxon-name></italic> sp. n. <bold>A</bold> Habitus, dorsal view (male holotype, <named-content xmlns:xlink="http://www.w3.org/1999/xlink" content-type="dwc:institutional_code" xlink:type="simple">ICN</named-content>-AO-1030) <bold>B</bold> Habitus, dorsal view (female allotype, <named-content xmlns:xlink="http://www.w3.org/1999/xlink" content-type="dwc:institutional_code" xlink:type="simple">ICN</named-content>-AO-1031) <bold>C</bold> Habitus lateral view (male holotype) <bold>D</bold> Ventral view (male holotype). Scale bar: 1mm.</p></caption><graphic xmlns:xlink="http://www.w3.org/1999/xlink" xlink:href="zookeys-665-059-g001.jpg" position="float" orientation="portrait" xlink:type="simple" id="oo_129852.jpg"/></fig></tp:treatment-sec><tp:treatment-sec sec-type="Female allotype" id="SECID0EIHAE"><title>Female allotype</title><p>(Fig. <xref ref-type="fig" rid="F1">1B</xref>). Very similar to the male. Measurements: <abbrev xmlns:xlink="http://www.w3.org/1999/xlink" xlink:title="carapace length" id="ABBRID0ESHAE" xlink:type="simple">CL</abbrev>: 1,2mm; <abbrev xmlns:xlink="http://www.w3.org/1999/xlink" xlink:title="dorsal scutal length" id="ABBRID0EWHAE" xlink:type="simple">DSL</abbrev>: 2,5mm; AW: 1,6mm; <abbrev xmlns:xlink="http://www.w3.org/1999/xlink" xlink:title="dorsal scutal width" id="ABBRID0E1HAE" xlink:type="simple">DSW</abbrev>: 3,5mm; <abbrev xmlns:xlink="http://www.w3.org/1999/xlink" xlink:title="femur" id="ABBRID0E5HAE" xlink:type="simple">Fe</abbrev>: 1,4; 2,7; 2,1; 2,7 mm. <abbrev xmlns:xlink="http://www.w3.org/1999/xlink" xlink:title="tibia" id="ABBRID0ECIAE" xlink:type="simple">Ti</abbrev>: 0,9; 2,1; 1,4; 1,9 mm.</p><fig id="F2" position="float" orientation="portrait"><label>Figure 2.</label><caption><p>
                  <italic><tp:taxon-name><tp:taxon-name-part taxon-name-part-type="genus" reg="Platymessa">Platymessa</tp:taxon-name-part> <tp:taxon-name-part taxon-name-part-type="species" reg="victoriae">victoriae</tp:taxon-name-part></tp:taxon-name></italic> sp. n. (male holotype, <named-content xmlns:xlink="http://www.w3.org/1999/xlink" content-type="dwc:institutional_code" xlink:type="simple">ICN</named-content>-AO-1030). Habitus, dorsal view. Scale bar: 1 mm.</p></caption><graphic xmlns:xlink="http://www.w3.org/1999/xlink" xlink:href="zookeys-665-059-g002.jpg" position="float" orientation="portrait" xlink:type="simple" id="oo_129853.jpg"/></fig></tp:treatment-sec><tp:treatment-sec sec-type="Sexual dimorphism" id="SECID0EDJAE"><title>Sexual dimorphism.</title><p>Basitarsus I inflated in males (Fig. <xref ref-type="fig" rid="F3">3D</xref>), the tubercles of the femora and tibiae of legs III and IV are larger in males than in females, in general the tubercles on legs I-IV are larger in males. The dorsal scutum is almost α shape in males and γ shape in females; c<italic>lavus inguinis</italic> and the body size of females is larger than that of males.</p><table-wrap id="T1" position="float" orientation="portrait"><label>Table 1.</label><caption><p>
                  <italic><tp:taxon-name><tp:taxon-name-part taxon-name-part-type="genus" reg="Platymessa">Platymessa</tp:taxon-name-part> <tp:taxon-name-part taxon-name-part-type="species" reg="victoriae">victoriae</tp:taxon-name-part></tp:taxon-name></italic> sp. n. Measurements of the legs and pedipalp of the male holotype.</p></caption><table id="TID0EAMAC" rules="all"><tbody><tr><th rowspan="1" colspan="1"/><th rowspan="1" colspan="1">Leg I</th><th rowspan="1" colspan="1">Leg II</th><th rowspan="1" colspan="1">Leg III</th><th rowspan="1" colspan="1">Leg IV</th><th rowspan="1" colspan="1">Pedipalp</th></tr><tr><td rowspan="1" colspan="1">
                      <bold>Co</bold>
                    </td><td rowspan="1" colspan="1">0,9</td><td rowspan="1" colspan="1">1,22</td><td rowspan="1" colspan="1">1,42</td><td rowspan="1" colspan="1">2,8</td><td rowspan="1" colspan="1">0,2</td></tr><tr><td rowspan="1" colspan="1">
                      <bold><abbrev xmlns:xlink="http://www.w3.org/1999/xlink" xlink:title="trochanter" id="ABBRID0EWLAE" xlink:type="simple">Tr</abbrev></bold>
                    </td><td rowspan="1" colspan="1">0,4</td><td rowspan="1" colspan="1">0,6</td><td rowspan="1" colspan="1">0,6</td><td rowspan="1" colspan="1">0,8</td><td rowspan="1" colspan="1">0,6</td></tr><tr><td rowspan="1" colspan="1">
                      <bold><abbrev xmlns:xlink="http://www.w3.org/1999/xlink" xlink:title="femur" id="ABBRID0EPMAE" xlink:type="simple">Fe</abbrev></bold>
                    </td><td rowspan="1" colspan="1">1,4</td><td rowspan="1" colspan="1">2,9</td><td rowspan="1" colspan="1">2,6</td><td rowspan="1" colspan="1">3,3</td><td rowspan="1" colspan="1">0,7</td></tr><tr><td rowspan="1" colspan="1">
                      <bold><abbrev xmlns:xlink="http://www.w3.org/1999/xlink" xlink:title="patella" id="ABBRID0EINAE" xlink:type="simple">Pa</abbrev></bold>
                    </td><td rowspan="1" colspan="1">0,7</td><td rowspan="1" colspan="1">1,1</td><td rowspan="1" colspan="1">0,9</td><td rowspan="1" colspan="1">0,9</td><td rowspan="1" colspan="1">0,5</td></tr><tr><td rowspan="1" colspan="1">
                      <bold><abbrev xmlns:xlink="http://www.w3.org/1999/xlink" xlink:title="tibia" id="ABBRID0EBOAE" xlink:type="simple">Ti</abbrev></bold>
                    </td><td rowspan="1" colspan="1">1,1</td><td rowspan="1" colspan="1">2,6</td><td rowspan="1" colspan="1">1,5</td><td rowspan="1" colspan="1">1,9</td><td rowspan="1" colspan="1">1,1</td></tr><tr><td rowspan="1" colspan="1">
                      <bold><abbrev xmlns:xlink="http://www.w3.org/1999/xlink" xlink:title="metatarsus" id="ABBRID0E1OAE" xlink:type="simple">Mt</abbrev></bold>
                    </td><td rowspan="1" colspan="1">1,8</td><td rowspan="1" colspan="1">3,5</td><td rowspan="1" colspan="1">2,7</td><td rowspan="1" colspan="1">3,6</td><td rowspan="1" colspan="1"/></tr><tr><td rowspan="1" colspan="1">
                      <bold><abbrev xmlns:xlink="http://www.w3.org/1999/xlink" xlink:title="tarsus" id="ABBRID0ETPAE" xlink:type="simple">Ta</abbrev></bold>
                    </td><td rowspan="1" colspan="1">1,3</td><td rowspan="1" colspan="1">2,57</td><td rowspan="1" colspan="1">1,6</td><td rowspan="1" colspan="1">1,6</td><td rowspan="1" colspan="1">0,55</td></tr></tbody></table></table-wrap><table-wrap id="T2" position="float" orientation="portrait"><label>Table 2.</label><caption><p>
                  <italic><tp:taxon-name><tp:taxon-name-part taxon-name-part-type="genus" reg="Platymessa">Platymessa</tp:taxon-name-part> <tp:taxon-name-part taxon-name-part-type="species" reg="victoriae">victoriae</tp:taxon-name-part></tp:taxon-name></italic> sp. n. Measurements of the legs of the female allotype.</p></caption><table id="TID0EMEAE" rules="all"><tbody><tr><th rowspan="1" colspan="1"/><th rowspan="1" colspan="1">Leg I</th><th rowspan="1" colspan="1">Leg II</th><th rowspan="1" colspan="1">Leg III</th><th rowspan="1" colspan="1">Leg IV</th><th rowspan="1" colspan="1">Pedipalp</th></tr><tr><td rowspan="1" colspan="1">
                      <bold><abbrev xmlns:xlink="http://www.w3.org/1999/xlink" xlink:title="trochanter" id="ABBRID0EXRAE" xlink:type="simple">Tr</abbrev></bold>
                    </td><td rowspan="1" colspan="1">0,46</td><td rowspan="1" colspan="1">0,68</td><td rowspan="1" colspan="1">0,71</td><td rowspan="1" colspan="1">0,62</td><td rowspan="1" colspan="1">0,66</td></tr><tr><td rowspan="1" colspan="1">
                      <bold><abbrev xmlns:xlink="http://www.w3.org/1999/xlink" xlink:title="femur" id="ABBRID0EQSAE" xlink:type="simple">Fe</abbrev></bold>
                    </td><td rowspan="1" colspan="1">1,8</td><td rowspan="1" colspan="1">3,5</td><td rowspan="1" colspan="1">2,73</td><td rowspan="1" colspan="1">3,4</td><td rowspan="1" colspan="1">1,04</td></tr><tr><td rowspan="1" colspan="1">
                      <bold><abbrev xmlns:xlink="http://www.w3.org/1999/xlink" xlink:title="patella" id="ABBRID0EJTAE" xlink:type="simple">Pa</abbrev></bold>
                    </td><td rowspan="1" colspan="1">0,6</td><td rowspan="1" colspan="1">1,02</td><td rowspan="1" colspan="1">0,88</td><td rowspan="1" colspan="1">1,02</td><td rowspan="1" colspan="1">0,82</td></tr><tr><td rowspan="1" colspan="1">
                      <bold><abbrev xmlns:xlink="http://www.w3.org/1999/xlink" xlink:title="tibia" id="ABBRID0ECUAE" xlink:type="simple">Ti</abbrev></bold>
                    </td><td rowspan="1" colspan="1">1,11</td><td rowspan="1" colspan="1">2,86</td><td rowspan="1" colspan="1">1,65</td><td rowspan="1" colspan="1">2,36</td><td rowspan="1" colspan="1">1,09</td></tr><tr><td rowspan="1" colspan="1">
                      <bold><abbrev xmlns:xlink="http://www.w3.org/1999/xlink" xlink:title="metatarsus" id="ABBRID0E2UAE" xlink:type="simple">Mt</abbrev></bold>
                    </td><td rowspan="1" colspan="1">1,34</td><td rowspan="1" colspan="1">3,19</td><td rowspan="1" colspan="1">2,19</td><td rowspan="1" colspan="1">3,54</td><td rowspan="1" colspan="1"/></tr><tr><td rowspan="1" colspan="1">
                      <bold><abbrev xmlns:xlink="http://www.w3.org/1999/xlink" xlink:title="tarsus" id="ABBRID0EUVAE" xlink:type="simple">Ta</abbrev></bold>
                    </td><td rowspan="1" colspan="1">1,14</td><td rowspan="1" colspan="1">2,46</td><td rowspan="1" colspan="1">1,4</td><td rowspan="1" colspan="1">1,62</td><td rowspan="1" colspan="1">0,47</td></tr></tbody></table></table-wrap></tp:treatment-sec><tp:treatment-sec sec-type="variation" id="SECID0EHWAE"><title>Variation.</title><p>The color pattern of dorsal scutum varies especially with respect to the completeness of medial line of the dorsal scutum (Fig. <xref ref-type="fig" rid="F6">6</xref>).</p><fig id="F3" position="float" orientation="portrait"><label>Figure 3.</label><caption><p>
                  <italic><tp:taxon-name><tp:taxon-name-part taxon-name-part-type="genus" reg="Platymessa">Platymessa</tp:taxon-name-part> <tp:taxon-name-part taxon-name-part-type="species" reg="victoriae">victoriae</tp:taxon-name-part></tp:taxon-name></italic> sp. n. (male paratype, <named-content xmlns:xlink="http://www.w3.org/1999/xlink" content-type="dwc:institutional_code" xlink:type="simple">ICN</named-content>-AO-1032) <bold>A</bold> Left pedipalp, Tro, <abbrev xmlns:xlink="http://www.w3.org/1999/xlink" xlink:title="femur" id="ABBRID0ELXAE" xlink:type="simple">Fe</abbrev> and <abbrev xmlns:xlink="http://www.w3.org/1999/xlink" xlink:title="patella" id="ABBRID0EPXAE" xlink:type="simple">Pa</abbrev> in ectal view <bold>B</bold> Same, <abbrev xmlns:xlink="http://www.w3.org/1999/xlink" xlink:title="tibia" id="ABBRID0EVXAE" xlink:type="simple">Ti</abbrev> and <abbrev xmlns:xlink="http://www.w3.org/1999/xlink" xlink:title="tarsus" id="ABBRID0EZXAE" xlink:type="simple">Ta</abbrev> in dorsal view <bold>C</bold> Same in mesal view <bold>D</bold> Left basitarsus I in prolateral view. Scale bar: 1 mm.</p></caption><graphic xmlns:xlink="http://www.w3.org/1999/xlink" xlink:href="zookeys-665-059-g003.jpg" position="float" orientation="portrait" xlink:type="simple" id="oo_129854.jpg"/></fig><table-wrap id="T3" position="float" orientation="portrait"><label>Table 3.</label><caption><p>Range of measurements of body and appendage in <italic><tp:taxon-name><tp:taxon-name-part taxon-name-part-type="genus" reg="Platymessa">Platymessa</tp:taxon-name-part> <tp:taxon-name-part taxon-name-part-type="species" reg="victoriae">victoriae</tp:taxon-name-part></tp:taxon-name></italic> sp. n.</p></caption><table id="TID0EANAE" rules="all"><tbody><tr><th rowspan="2" colspan="1"/><th rowspan="1" colspan="3">Males n=5</th><th rowspan="1" colspan="3">Females n=5</th></tr><tr><th rowspan="1" colspan="1">Max</th><th rowspan="1" colspan="1">Min</th><th rowspan="1" colspan="1">Mean</th><th rowspan="1" colspan="1">Max</th><th rowspan="1" colspan="1">Min</th><th rowspan="1" colspan="1">Mean</th></tr><tr><td rowspan="1" colspan="1">
                      <abbrev xmlns:xlink="http://www.w3.org/1999/xlink" xlink:title="dorsal scutal length" id="ABBRID0EA1AE" xlink:type="simple">DSL</abbrev>
                    </td><td rowspan="1" colspan="1">5,05</td><td rowspan="1" colspan="1">4,19</td><td rowspan="1" colspan="1">4,49</td><td rowspan="1" colspan="1">4,57</td><td rowspan="1" colspan="1">4,12</td><td rowspan="1" colspan="1">4,31</td></tr><tr><td rowspan="1" colspan="1">
                      <abbrev xmlns:xlink="http://www.w3.org/1999/xlink" xlink:title="dorsal scutal width" id="ABBRID0E21AE" xlink:type="simple">DSW</abbrev>
                    </td><td rowspan="1" colspan="1">4,80</td><td rowspan="1" colspan="1">3,96</td><td rowspan="1" colspan="1">4,14</td><td rowspan="1" colspan="1">4,06</td><td rowspan="1" colspan="1">3,83</td><td rowspan="1" colspan="1">3,95</td></tr><tr><td rowspan="1" colspan="1">
                      <abbrev xmlns:xlink="http://www.w3.org/1999/xlink" xlink:title="total body length" id="ABBRID0EW2AE" xlink:type="simple">TBL</abbrev>
                    </td><td rowspan="1" colspan="1">5,66</td><td rowspan="1" colspan="1">4,60</td><td rowspan="1" colspan="1">5,01</td><td rowspan="1" colspan="1">5,45</td><td rowspan="1" colspan="1">4,85</td><td rowspan="1" colspan="1">5,11</td></tr><tr><td rowspan="1" colspan="1">
                      <abbrev xmlns:xlink="http://www.w3.org/1999/xlink" xlink:title="femur" id="ABBRID0ER3AE" xlink:type="simple">Fe</abbrev> I</td><td rowspan="1" colspan="1">2,02</td><td rowspan="1" colspan="1">1,73</td><td rowspan="1" colspan="1">1,83</td><td rowspan="1" colspan="1">1,76</td><td rowspan="1" colspan="1">1,49</td><td rowspan="1" colspan="1">1,64</td></tr><tr><td rowspan="1" colspan="1">
                      <abbrev xmlns:xlink="http://www.w3.org/1999/xlink" xlink:title="tibia" id="ABBRID0EM4AE" xlink:type="simple">Ti</abbrev> I</td><td rowspan="1" colspan="1">1,46</td><td rowspan="1" colspan="1">0,82</td><td rowspan="1" colspan="1">1,14</td><td rowspan="1" colspan="1">1,25</td><td rowspan="1" colspan="1">0,95</td><td rowspan="1" colspan="1">1,10</td></tr><tr><td rowspan="1" colspan="1">
                      <abbrev xmlns:xlink="http://www.w3.org/1999/xlink" xlink:title="femur" id="ABBRID0EH5AE" xlink:type="simple">Fe</abbrev> II</td><td rowspan="1" colspan="1">4,05</td><td rowspan="1" colspan="1">3,50</td><td rowspan="1" colspan="1">3,72</td><td rowspan="1" colspan="1">3,36</td><td rowspan="1" colspan="1">3,13</td><td rowspan="1" colspan="1">3,27</td></tr><tr><td rowspan="1" colspan="1">
                      <abbrev xmlns:xlink="http://www.w3.org/1999/xlink" xlink:title="tibia" id="ABBRID0EC6AE" xlink:type="simple">Ti</abbrev> II</td><td rowspan="1" colspan="1">3,23</td><td rowspan="1" colspan="1">1,47</td><td rowspan="1" colspan="1">2,59</td><td rowspan="1" colspan="1">2,64</td><td rowspan="1" colspan="1">2,39</td><td rowspan="1" colspan="1">2,53</td></tr><tr><td rowspan="1" colspan="1">
                      <abbrev xmlns:xlink="http://www.w3.org/1999/xlink" xlink:title="femur" id="ABBRID0E46AE" xlink:type="simple">Fe</abbrev> III</td><td rowspan="1" colspan="1">3,03</td><td rowspan="1" colspan="1">2,68</td><td rowspan="1" colspan="1">2,82</td><td rowspan="1" colspan="1">2,63</td><td rowspan="1" colspan="1">2,34</td><td rowspan="1" colspan="1">2,52</td></tr><tr><td rowspan="1" colspan="1">
                      <abbrev xmlns:xlink="http://www.w3.org/1999/xlink" xlink:title="tibia" id="ABBRID0EZAAG" xlink:type="simple">Ti</abbrev> III</td><td rowspan="1" colspan="1">1,99</td><td rowspan="1" colspan="1">1,44</td><td rowspan="1" colspan="1">1,65</td><td rowspan="1" colspan="1">1,7</td><td rowspan="1" colspan="1">1,45</td><td rowspan="1" colspan="1">1,59</td></tr><tr><td rowspan="1" colspan="1">
                      <abbrev xmlns:xlink="http://www.w3.org/1999/xlink" xlink:title="femur" id="ABBRID0EUBAG" xlink:type="simple">Fe</abbrev> IV</td><td rowspan="1" colspan="1">3,80</td><td rowspan="1" colspan="1">3,33</td><td rowspan="1" colspan="1">3,55</td><td rowspan="1" colspan="1">3,37</td><td rowspan="1" colspan="1">3,04</td><td rowspan="1" colspan="1">3,22</td></tr><tr><td rowspan="1" colspan="1">
                      <abbrev xmlns:xlink="http://www.w3.org/1999/xlink" xlink:title="tibia" id="ABBRID0EPCAG" xlink:type="simple">Ti</abbrev> IV</td><td rowspan="1" colspan="1">2,43</td><td rowspan="1" colspan="1">2,12</td><td rowspan="1" colspan="1">2,33</td><td rowspan="1" colspan="1">2,52</td><td rowspan="1" colspan="1">1,91</td><td rowspan="1" colspan="1">2,28</td></tr></tbody></table></table-wrap></tp:treatment-sec><tp:treatment-sec sec-type="Color in ethanol" id="SECID0EFDAG"><title>Color in ethanol.</title><p>Body is “Cinnamon-Brown” (XV-15’<italic>k</italic>), legs are “Buckthorn-Brown” (XV-17’<italic>i</italic>), blots and lines are “Light Orange-Yellow” (III-17 <italic>d</italic>).</p><fig id="F4" position="float" orientation="portrait"><label>Figure 4.</label><caption><p>
                  <italic><tp:taxon-name><tp:taxon-name-part taxon-name-part-type="genus" reg="Platymessa">Platymessa</tp:taxon-name-part> <tp:taxon-name-part taxon-name-part-type="species" reg="victoriae">victoriae</tp:taxon-name-part></tp:taxon-name></italic> sp. n. (male paratype, <named-content xmlns:xlink="http://www.w3.org/1999/xlink" content-type="dwc:institutional_code" xlink:type="simple">ICN</named-content>-AO-1032) Left leg IV. <bold>A</bold> <abbrev xmlns:xlink="http://www.w3.org/1999/xlink" xlink:title="femur" id="ABBRID0ELEAG" xlink:type="simple">Fe</abbrev> in dorsal view <bold>B</bold> Same, in prolateral view <bold>C</bold> Same, in ventral view <bold>D</bold> Same, in retrolateral view <bold>E</bold> Left leg III, <abbrev xmlns:xlink="http://www.w3.org/1999/xlink" xlink:title="femur" id="ABBRID0EXEAG" xlink:type="simple">Fe</abbrev> in retrolateral view. Scale bar: 1mm.</p></caption><graphic xmlns:xlink="http://www.w3.org/1999/xlink" xlink:href="zookeys-665-059-g004.jpg" position="float" orientation="portrait" xlink:type="simple" id="oo_129855.jpg"/></fig></tp:treatment-sec><tp:treatment-sec sec-type="distribution" id="SECID0EAFAG"><title>Distribution.</title><p>Only known from the type locality (Fig. <xref ref-type="fig" rid="F5">5</xref>).</p><fig id="F5" position="float" orientation="portrait"><label>Figure 5.</label><caption><p>
                  <italic><tp:taxon-name><tp:taxon-name-part taxon-name-part-type="genus" reg="Platymessa">Platymessa</tp:taxon-name-part> <tp:taxon-name-part taxon-name-part-type="species" reg="victoriae">victoriae</tp:taxon-name-part></tp:taxon-name></italic> sp. n. Penis, distal (male paratype, <named-content xmlns:xlink="http://www.w3.org/1999/xlink" content-type="dwc:institutional_code" xlink:type="simple">ICN</named-content>-AO-1033). <bold>A</bold> Dorsal view <bold>B</bold> Lateral view <bold>C</bold> Ventral view. Locations of paired marginal setae (<abbrev xmlns:xlink="http://www.w3.org/1999/xlink" xlink:title="macrosetae" id="ABBRID0EIGAG" xlink:type="simple">MS</abbrev>) on the ventral plate are indicated by arrows. <abbrev xmlns:xlink="http://www.w3.org/1999/xlink" xlink:title="macrosetae" id="ABBRID0EMGAG" xlink:type="simple">MS</abbrev> C1 and C2 occur on the laterodistal margin. <abbrev xmlns:xlink="http://www.w3.org/1999/xlink" xlink:title="macrosetae" id="ABBRID0EQGAG" xlink:type="simple">MS</abbrev> E1, E2 and B1 occupy the most ventral position and <abbrev xmlns:xlink="http://www.w3.org/1999/xlink" xlink:title="macrosetae" id="ABBRID0EUGAG" xlink:type="simple">MS</abbrev> D1, D2, A1 and A2 are aligned on the dorsolateral border of the ventral plate. Scale bar: 0.01 mm.</p></caption><graphic xmlns:xlink="http://www.w3.org/1999/xlink" xlink:href="zookeys-665-059-g005.jpg" position="float" orientation="portrait" xlink:type="simple" id="oo_129856.jpg"/></fig></tp:treatment-sec><tp:treatment-sec sec-type="ecology" id="SECID0E4GAG"><title>Ecology.</title><p>In the Páramo de Sabana Rubia, the temperature may drop to 0 °C, the specimens were collected in the necromass of frailejones (<tp:taxon-name><tp:taxon-name-part taxon-name-part-type="family">Asteraceae</tp:taxon-name-part></tp:taxon-name>).</p><fig id="F6" position="float" orientation="portrait"><label>Figure 6.</label><caption><p>
                  <italic><tp:taxon-name><tp:taxon-name-part taxon-name-part-type="genus" reg="Platymessa">Platymessa</tp:taxon-name-part> <tp:taxon-name-part taxon-name-part-type="species" reg="victoriae">victoriae</tp:taxon-name-part></tp:taxon-name></italic> sp. n. (male paratypes, <named-content xmlns:xlink="http://www.w3.org/1999/xlink" content-type="dwc:institutional_code" xlink:type="simple">ICN</named-content>-AO-1032, <named-content xmlns:xlink="http://www.w3.org/1999/xlink" content-type="dwc:institutional_code" xlink:type="simple">ICN</named-content>-AO-1034, <named-content xmlns:xlink="http://www.w3.org/1999/xlink" content-type="dwc:institutional_code" xlink:type="simple">ICN</named-content>-AO-1035, <named-content xmlns:xlink="http://www.w3.org/1999/xlink" content-type="dwc:institutional_code" xlink:type="simple">ICN</named-content>-AO-1036, <named-content xmlns:xlink="http://www.w3.org/1999/xlink" content-type="dwc:institutional_code" xlink:type="simple">ICN</named-content>-AO-1037, <named-content xmlns:xlink="http://www.w3.org/1999/xlink" content-type="dwc:institutional_code" xlink:type="simple">ICN</named-content>-AO-1038, <named-content xmlns:xlink="http://www.w3.org/1999/xlink" content-type="dwc:institutional_code" xlink:type="simple">ICN</named-content>-AO-1039, <named-content xmlns:xlink="http://www.w3.org/1999/xlink" content-type="dwc:institutional_code" xlink:type="simple">ICN</named-content>-AO-1040). Intraspecific variation of the pattern of spots in dorsal scutum. Scale bar: 1mm.</p></caption><graphic xmlns:xlink="http://www.w3.org/1999/xlink" xlink:href="zookeys-665-059-g006.jpg" position="float" orientation="portrait" xlink:type="simple" id="oo_129857.jpg"/></fig><fig id="F7" position="float" orientation="portrait"><label>Figure 7.</label><caption><p>Northwestern region of South America showing the distribution of the three species of <italic><tp:taxon-name><tp:taxon-name-part taxon-name-part-type="genus" reg="Platymessa">Platymessa</tp:taxon-name-part></tp:taxon-name></italic> in Colombia. Locations were added using WWF Terrestrial Ecoregions of the World (Olson et al., 2011).</p></caption><graphic xmlns:xlink="http://www.w3.org/1999/xlink" xlink:href="zookeys-665-059-g007.jpg" position="float" orientation="portrait" xlink:type="simple" id="oo_129858.jpg"/></fig></tp:treatment-sec></tp:taxon-treatment>
